# Supplementary material for: Cu(I)/Pd(II)-Catalyzed Intramolecular Hydroamidation and C-H Dehydrogenative Coupling of ortho-Alkynyl-N-arylbenzamides for Access to Isoindolo[2,1-a]Indol-6-Ones
Source: Molecules. 2022 May 25;27(11):3393. doi: 10.3390/molecules27113393 (PMC9181885; doi:10.3390/molecules27113393)
Supplement: Supplementary file 1 [file molecules-27-03393-s001.zip]

Archive with 1 entries (1 files):
- molecules-1718846-supplementary.pdf
